# Supplementary material for: A paternal bias in germline mutation is widespread in amniotes and can arise independently of cell division numbers
Source: eLife. 2022 Aug 2;11:e80008. doi: 10.7554/eLife.80008 (PMC9439683; doi:10.7554/eLife.80008)
Supplement: Supplementary file 4. — To avoid uncertain phylogenetic relationships within Neoaves, birds were split into separate analysis sets before estimating substitution rates (see Sequence alignments in Materials and methods). In groups 1–5, Gallus gallus was included as an outgroup when estimating substitution rates. [file elife-80008-supp4.xlsx]

## Sheet: Sheet1
Analysis Group	Species
1	Calidris_pugnax,Columba_livia,Pterocles_burchelli
2	Cuculus_canorus,Egretta_garzetta,Lophotis_ruficrista
3	Bucorvus_abyssinicus,Halcyon_senegalensis,Trogon_melanurus
4	Falco_cherrug,Ficedula_albicollis
5	Haliaeetus_leucocephalus,Psophia_crepitans
6	Anseranas_semipalmata,Cairina_moschata,Gallus_gallus,Penelope_pileata
